# Supplementary material for: Study on the Regulation of Exogenous Hormones on the Absorption of Elements and the Accumulation of Secondary Metabolites in the Medicinal Plant Artemisia argyi Leaves
Source: Metabolites. 2022 Oct 17;12(10):984. doi: 10.3390/metabo12100984 (PMC9609755; doi:10.3390/metabo12100984)
Supplement: Supplementary file 1 [file metabolites-12-00984-s001.zip]

Archive with 2 entries (2 files):
- Supplementary Material. Table S1.pdf
- Supplementary Material. Table S2.pdf
